# Supplementary material for: Investigating the effects of maltreatment and acute stress on the concordance of blood and DNA methylation methods of estimating immune cell proportions
Source: Clin Epigenetics. 2023 Feb 28;15:33. doi: 10.1186/s13148-023-01437-5 (PMC9976543; doi:10.1186/s13148-023-01437-5)
Supplement: Supplementary file 2 — Additional file 2. Supplementary Tables. [file 13148_2023_1437_MOESM2_ESM.xlsx]

## Sheet: Table S1
	Table S1 - Study 1 Variable Correlation Coefficients
		1	2	3	4	5	6	7	8	9	10	11	12	13	14	15	16	17
	1. Sex
	2. Age	-0.078
	3. Income	0.047	-0.014
	4. CM	0.023	0.108*	-0.261***
	5. BMI	-0.130*	0.269***	-0.154**	0.147**
	6. Race	-0.084	-0.078	-0.251***	0.073	0.095
	7. Ethnicity	-0.063	0.085	-0.152**	0.110*	0.045	0.149**
	8. Puberty Status	0.001	0.638***	-0.129*	0.175***	0.348***	0.103*	0.119*
	9. CBC Neutrophils	-0.178***	0.076	-0.118*	0.004	0.268***	-0.039	-0.02	0.08
	10. CBC Lymphocytes	0.141***	-0.114*	0.078	-0.008	-0.228***	0.109*	0.038	-0.067	-0.890***
	11. CBC Monocytes	0.106*	0.061	0.098	0.001	0.012	-0.239***	-0.048	-0.029	-0.172***	-0.027
	12. CBC Eosinophils	0.056	0.01	0.084	0.004	-0.151**	-0.02	-0.007	-0.075	-0.321***	-0.059	-0.05
	13. CBC Basophils	0.055	0.074	0.045	0.009	-0.093	-0.039	0.065	-0.062	-0.257***	0.126*	0.161**	0.183***
	14. DNAm Neutrophils	-0.157**	0.103*	-0.101	0.004	0.267***	-0.047	-0.043	0.105*	0.948***	-0.875***	-0.152**	-0.289***	-0.215***
	15. DNAm Lymphocytes	0.118*	-0.122*	0.067	-0.006	-0.212***	0.108*	0.047	-0.084	-0.862***	0.974***	0	-0.08	0.114*	-0.899***
	16. DNAm Monocytes	0.069	0.034	0.029	0.002	0.055	-0.08	-0.007	0.04	-0.101	-0.022	0.782***	-0.104*	0.078	-0.113*	-0.01
	17. DNAm Eosinophils	0.054	-0.013	0.09	-0.006	-0.197***	-0.048	-0.011	-0.105*	-0.353	-0.01	-0.006	0.933***	0.205***	-0.381***	-0.007	-0.113*
	18. DNAm Basophils	0.046	-0.035	-0.091	0.005	0.004	0.181***	0.023	0.064	-0.093	0.087	-0.046	0.05	0.189***	-0.088	0.064	0.031	0.01
	* p < 0.05. ** p < 0.01. *** p < 0.001.

## Sheet: Table S2
	Table S2 - Study 2 Post-Hoc Time Comparisons of Immune Cell Proportion Difference Scores
	Group 1	Group 2	Group 1 Mean Difference	Group 2 Mean Difference	P-value
	Time 1	Time 2	1.16	0.69	0.615
	Time 1	Time 3	1.16	0.78	0.694
	Time 1	Time 4	1.16	2.1	0.339
	Time 2	Time 3	0.69	1.16	0.924
	Time 2	Time 4	0.69	2.1	0.154
	Time 3	Time 4	1.16	2.1	0.19
	Mean difference scores [DNAm - CBC] were calculated for each time-point and compared using two-sample t-tests.

## Sheet: Table S3
	Table S3 - Study 1 Immune Cell Correlation Coefficients Using "FlowSorted.Blood.EPIC" Reference Library for DNAm Estimations
		1	2	3	4	5
	1. DNAm Neutrophils
	2. CBC Neutrophils	0.905***
	3. DNAm Lymphocytes	-0.971***	-0.89***
	4. CBC Lymphocytes	-0.942***	-0.89***	0.967***
	5. DNAm Monocytes	-0.08	-0.033	-0.107*	-0.095
	6. CBC Monocytes	-0.179***	-0.172***	-0.002	-0.027	0.778***
	Study 1: Immune cell subtype proportions estimated using "FlowSorted.Blood.EPIC" reference
	library (see references 26-28). * p < 0.05. ** p < 0.01. *** p < 0.001.

## Sheet: Table S4
	Table S4 - Study 1 Immune Cell Subtype Proportions Using "FlowSorted.Blood.EPIC" Reference Library for DNAm Estimations, Stratified by Maltreatment History
		Comparison	Maltreatment	Total	P-value
	CBC Proportions
	Neutrophils	48.97 (9.6)	49.07 (9.9)	49.05 (9.8)	0.941
	Lymphocytes	38.75 (8.8)	38.56 (9.0)	38.59 (9.0)	0.879
	Monocytes	7.57 (2.1)	7.57 (1.9)	7.57 (1.9)	0.985
	DNAm Proportions
	Neutrophils	50.64 (9.3)	50.69 (8.9)	50.68 (9.0)	0.948
	Lymphocytes	44.27 (9.5)	44.08 (8.9)	44.11 (9.0)	0.92
	Monocytes	7.44 (2.18)	7.40 (1.82)	7.41 (1.88)	0.979
	Study 1: Immune cell subtype proportions estimated using "FlowSorted.Blood.EPIC" reference
	library (see references 26-28). Values are given as mean (SD).

## Sheet: Table S5
	Table S5 - Study 1 Regression Results Using "FlowSorted.Blood.EPIC" Reference Library for DNAm Estimations
		Neutrophils		Lymphocytes		Monocytes
		Estimate	SE	Estimate	SE	Estimate	SE
	Intercept	1.247*	0.63	5.464***	0.35	0.045	0.19
	Child Maltreatment	0.318	0.63	0.149	0.35	-0.173	0.19
	Sex	0.729	0.44	-0.469	0.25	-0.122	0.13
	Age	0.315	0.2	0.06	0.11	-0.093	0.06
	Income	0.09	0.07	0	0.04	-0.020	0.02
	BMI	-0.097*	0.04	-0.009	0.02	0.007	0.01
	Puberty Status	-0.130	0.29	-0.294	0.16	0.171*	0.09
	Race	0.416	0.5	-0.131	0.28	0.413**	0.15
	Ethnicity	-0.538	0.64	0.241	0.36	-0.066	0.19
	Study 1: Immune cell subtype proportions estimated using "FlowSorted.Blood.EPIC" reference
	library (see references 26-28). Models were constructed with difference scores
	(DNAm estimate – CBC estimate) as the outcome, CM as the predictor, and all demographic variables
	as covariates. * p < 0.05. ** p < 0.01. *** p < 0.001.

## Sheet: Table S6
	Table S6 - Study 2 Immune Cell Proportion Statistics Using "FlowSorted.Blood.EPIC" Reference Library for DNAm Estimations
		Time 1 (N=27)	Time 2 (N=26)	Time 3 (N=24)	Time 4 (N=23)
	CBC Proportions
	Monocytes	22.88 (5.7)	22.74 (6.4)	22.69 (6.1)	19.52 (4.5)
	Lymphocytes	77.12 (5.7)	77.26 (6.4)	77.31 (6.1)	80.48 (4.5)
	DNAm Proportions
	Monocytes	23.09 (5.8)	22.27 (6.1)	21.91 (6.8)	20.43 (4.4)
	Lymphocytes	76.91 (5.8)	77.73 (6.1)	78.09 (6.8)	79.57 (4.4)
	Study 2: Immune cell subtype proportions estimated using "FlowSorted.Blood.EPIC" reference
	library (see references 26-28). Values are given as mean (SD).

## Sheet: Table S7
	Table S7 - Study 2 Multilevel Modeling Results Using "FlowSorted.Blood.EPIC" Reference Library for DNAm Estimations
	Fixed Effects – Monocytes (Lymphocytes)
		Estimate	SE
	Intercept	0.574 (-0.574)	0.79
	Sex	-0.058 (0.058)	1.18
	Age	-0.883 (0.883)	0.47
	BMI	0.199 (-0.199)	0.2
	Ethnicity	2.496* (-2.496*)	1.18
	Early-life adversity	1.544 (-1.544)	1.45
	Time 2	-0.455 (0.455)	0.94
	Time 3	-0.411 (0.411)	0.97
	Time 4	1.012 (-1.012)	0.98
	Random Effects
	Residual Variance	11.66
	Individual-level Variance	2.96
	Study 2: Immune cell subtype proportions estimated using "FlowSorted.Blood.EPIC" reference library (see references 26-28).
	Immune cell difference scores for monocytes and lymphocytes were modeled as a function of acute stress time-point with sex,
	age, BMI, ethnicity, and early-life adversity status as covariates. Monocyte estimates are reported normally and lymphocyte
	estimates are reported in parenthesis. Random effects for individuals were included for the intercept only. * p < 0.05. ** p < 0.01. *** p < 0.001.
